# Supplementary material for: Enhanced Association of Novel Cardiovascular Biomarkers Fetuin-A and Catestatin with Serological and Inflammatory Markers in Rheumatoid Arthritis Patients
Source: Int J Mol Sci. 2024 Sep 13;25(18):9910. doi: 10.3390/ijms25189910 (PMC11431854; doi:10.3390/ijms25189910)
Supplement: Supplementary file 1 [file ijms-25-09910-s001.zip]

Archive with 1 entries (1 files):
- ijms-3143757-supplementary.pdf
